# Supplementary material for: Integrin-linked kinase controls retinal angiogenesis and is linked to Wnt signaling and exudative vitreoretinopathy
Source: Nat Commun. 2019 Nov 20;10:5243. doi: 10.1038/s41467-019-13220-3 (PMC6868140; doi:10.1038/s41467-019-13220-3)
Supplement: Supplementary file 4 — Source Data [file 41467_2019_13220_MOESM4_ESM.xlsx]

## Sheet: Fig 1E
Vascular parameter at P6
For Outgrowth vs diameter
control								ILKiECKO
mouse ID	Population ID	retina length	vascular area length	Outgrowth vs diameter				mouse ID	Population ID	retina length	vascular area length	Outgrowth vs diameter	Outgrowth vs diameter
1	1	502.021	379.051	0.755051				1	1	483.456	339.167	0.701546
1	2	502.096	420.305	0.837101				1	2	500.394	346.902	0.693258
1	3	499.064	411.096	0.823734				1	3	501.049	305.63	0.609981
1	4	514.191	387.584	0.753774				1	4	498.191	300.707	0.603599
2	1	482.213	334.037	0.692718				2	1	458.08	254.372	0.5553
2	2	491.856	359.05	0.729991				2	2	447.854	258.863	0.578008
2	3	468.004	356.808	0.762403				2	3	452.249	241.033	0.532966
2	4	475.026	344.209	0.724611				2	4	444.365	221.578	0.498641
3	1	461.913	311.97	0.675385				3	1	434.226	245.837	0.566151
3	2	438.99	307.883	0.701345				3	2	436.029	273.468	0.62718
3	3	462.45	299.147	0.646875				3	3	406.971	260.233	0.639438
3	4	449.027	284.614	0.633846				3	4	434.083	272.855	0.628578
4	1	460.683	312.054	0.677373				4	1	435.354	254.024	0.583488
4	2	485.1	362.829	0.747947				4	2	451.283	250.539	0.555172
4	3	447.973	300.727	0.671307				4	3	482.702	264.955	0.548899
4	4	478.853	329.771	0.688669				4	4	447.135	250.154	0.559459
5	1	447.269	362.167	0.809729				5	1	445.152	284.016	0.63802
5	2	519	388.769	0.749072				5	2	460.722	232.957	0.505635
5	3	487.83	368.741	0.755881				5	3	462.278	258.24	0.558625
5	4	458.843	337.854	0.736316				5	4	475.742	255.431	0.536911
6	1	463.812	351.172	0.757143				6	1	425.18	246.203	0.579056
6	2	436.041	333.84	0.765615				6	2	452.832	217.568	0.480461
6	3	438.827	357.035	0.813613				6	3	454.582	218.332	0.480292
6	4	442.905	317.813	0.717564				6	4	450.25	242.792	0.539238
7	1	429.849	277.834	0.646354
7	2	433.115	290.553	0.670844
7	3	439	290.451	0.66162
7	4	448.322	302.035	0.6737
8	1	439.028	296.233	0.674747
8	2	426.653	325.897	0.763846
8	3	431.779	270.969	0.627563
9	1	453.534	327.674	0.72249
9	2	469.896	309.658	0.658993
9	3	447.541	279	0.623406
9	4	478.6	313.193	0.654394
10	1	391.461	299.376	0.764765
10	2	424.887	295.015	0.694338
10	3	416.692	292.171	0.701169
10	4	460.07	302.28	0.65703
Endothelial area coverage
control								ILKiECKO
mouse ID	Population ID	Total area	Total vascular area	Endothelial area coverage				mouse ID	Population ID	Total area	Total vascular area	Endothelial area coverage
1	1	150450	50830.5	33.7856				1	1	150450	23439.1
1	2	150450	56756.6	37.7246				1	2	150450	22479.8
1	3	150450	56962.2	37.8613				1	3	150450	23688.7
1	4	150450	58959.8	39.189				2	1	150450	26357.7
2	1	150450	47294.4	31.4353				2	2	150450	29769.7
2	2	150450	52211.5	34.7035				2	3	150450	29088.1
3	1	150450	58340.5	38.7774				2	4	150450	29399.2
3	2	150450	50341.9	33.4609				3	1	150450	37700.4
3	3	150450	59348.2	39.4471				3	2	150450	33939.3
3	4	150450	56866.1	37.7974				3	3	150450	45439.3
4	1	150450	53430.3	35.5137				3	4	150450	38258.4
4	2	150450	48493.6	32.2324
4	3	150450	40722.6	27.0672
4	4	150450	49878.5	33.1529
Sprouts per angiogenic front
control								ILKiECKO
mouse ID	Population ID	Angiogenic front area	number of tip	sprouts per angiongenic front				mouse ID	Population ID	Angiogenic front area	number of tip	sprouts per angiongenic front
1	1	741	16	21.5924				1	1	648	15	23.1481
1	2	916	23	25.1092				1	2	754	22	29.1777
1	3	707	15	21.2164				1	3	1019	28	27.4779
1	4	891	15	16.835				1	4	685	24	35.0365
2	1	1006	20	19.8807				2	1	678	22	32.4484
2	2	881	16	18.1612				2	2	811	17	20.9618
2	3	678	19	28.0236				2	3	921	35	38.0022
2	4	772	16	20.7254				2	4	781	18	23.0474
2	5	896	19	21.2054				3	1	806	29	35.9801
3	1	1127	24	21.2955				3	2	586	25	42.6621
3	2	1032	23	22.2868				3	3	650	21	32.3077
3	3	834	21	25.1799				3	4	639	30	46.9484
3	4	862	17	19.7216
4	1	732	20	27.3224
4	2	902	25	27.7162
4	3	1216	23	18.9145
Filopodia per vessel length
control								ILKiECKO
mouse ID	Population ID	vessel length	number of filopodia	Filopodia per vessel length				mouse ID	Population ID	vessel length	number of filopodia	Filopodia per vessel length
1	1	1048	161	15.3626				1	1	819	130	15.873
1	2	1273	190	14.9254				1	2	800	119	14.875
1	3	1467	195	13.2924				1	3	1241	167	13.4569
1	4	1088	176	16.1765				1	4	742	170	22.9111
2	1	1334	147	11.0195				2	1	879	169	19.2264
2	2	1483	127	8.56372				2	2	1036	149	14.3822
2	3	1102	113	10.2541				2	3	1206	194	16.0862
2	4	860	83	9.65116				2	4	1067	138	12.9335
2	5	1273	131	10.2907				3	1	813	267	32.8413
3	1	1029	163	15.8406				3	2	830	195	23.494
3	2	802	108	13.4663				3	3	797	208	26.0979
3	3	774	111	14.3411				3	4	961	223	23.205
3	4	1247	111	8.90136
4	1	1254	163	12.9984
4	2	1830	134	7.3224
4	3	1100	133	12.0909
4	4	1057	112	10.596

## Sheet: Fig 1G
Proliferation assay in P6 retina
EdU+EC nuclei per field
field size: 150449.9541
control					IlkiECKO
mouse ID	Population ID	number of EdU+ EC			mouse ID	Population ID	number of EdU+ EC
1	1	86			1	1	140
1	2	111			1	2	80
1	3	76			1	3	108
2	1	170			1	4	107
2	2	130			2	1	50
2	3	130			2	2	84
2	4	150			3	1	78
3	1	162			3	2	107
3	2	178			3	3	90
3	3	116			3	4	59
3	4	115			4	1	87
4	1	121			4	2	26
4	2	74			4	3	45
4	3	108			4	4	79
4	4	117
5	1	103
5	2	150
5	3	122
EdU+ nuclei/EC area
control								IlkiECKO
mouse ID	Population ID	number of EdU+ EC	vascular area	EdU+ nuclei/EC area(mm2)				mouse ID	Population ID	number of EdU+ EC	vascular area	EdU+ nuclei/EC area(mm2)
1	1	86	55654.4	1545.25				1	1	140	64290.3	2177.62
1	2	111	57109.4	1943.64				1	2	80	67570.6	1183.95
1	3	76	52464.1	1448.61				1	3	108	77293.5	1397.27
2	1	170	81383.1	2088.88				1	4	107	71963.8	1486.86
2	2	130	85072.6	1528.11				2	1	50	48032.5	1040.96
2	3	130	70703.3	1838.67				2	2	84	56813.6	1478.52
2	4	150	74369	2016.97				3	1	78	49619.3	1571.97
3	1	162	65643.2	2467.89				3	2	107	57670.7	1855.36
3	2	178	63550.4	2800.93				3	3	90	63029.3	1427.91
3	3	116	47991.9	2417.07				3	4	59	63324.7	931.706
3	4	115	45847.9	2508.3				4	1	87	45733.2	1902.34
4	1	121	71620.8	1689.45				4	2	26	37335	696.397
4	2	74	65934.9	1122.32				4	3	45	57590	781.386
4	3	108	65318.6	1653.43				4	4	79	65177.8	1212.07
4	4	117	67894.7	1723.26
5	1	103	67480.6	1526.36
5	2	150	52074.3	2880.5
5	3	122	57666.9	2115.6

## Sheet: Fig 2E
Vascular parameter of P14
Branch point per field
field size: 150449.9541
NFL
control					IlkiECKO
mouse ID	Population ID	branch point			mouse ID	Population ID	branch point
1	1	90			1	1	132
1	2	96			1	2	151
1	3	59			1	3	130
2	1	52			2	1	186
2	2	58			2	2	68
2	3	44			2	3	48
3	1	48			3	1	31
3	2	36			3	2	23
3	3	24			3	3	190
4	1	22			4	1	135
4	2	23			4	2	153
4	3	24			4	3	144
OPL
control					IlkiECKO
mouse ID	Population ID	branch point			mouse ID	Population ID	branch point
1	1	24			1	1	0
1	2	30			1	2	0
1	3	23			1	3	0
2	1	27			2	1	0
2	2	37			2	2	0
2	3	32			2	3	0
3	1	36			3	1	0
3	2	34			3	2	0
3	3	45			3	3	0
4	1	46			4	1	0
4	2	37			4	2	0
4	3	42			4	3	0
Vertical sprouts
control					IlkiECKO
mouse ID	Population ID	vertical sprouts			mouse ID	Population ID	vertical sprouts
1	1	24			1	1	0
1	2	30			1	2	0
1	3	23			1	3	0
2	1	27			2	1	0
2	2	37			2	2	0
2	3	32			2	3	0
3	1	36			3	1	0
3	2	34			3	2	0
3	3	45			3	3	0
4	1	46			4	1	0
4	2	37			4	2	0
4	3	42			4	3	0
Percent of EC area coverage
NFL
control					IlkiECKO
mouse ID	Population ID	vascular area	% of vascular area		mouse ID	Population ID	vascular area	% of vascular area
1	1	28994.3	19.2718		1	1	22649.8	15.0547
1	2	22402.6	14.8904		1	2	31848.7	21.169
1	3	20018.1	13.3055		1	3	13558	9.01165
1	4	17627.7	11.7167		1	4	30181.4	20.0607
2	1	22854	15.1904		2	1	43135	28.6707
2	2	15632.5	10.3905		2	2	43448.7	28.8792
2	3	15868.9	10.5476		2	3	48253.6	32.0728
2	4	11035.1	7.33471		2	4	31454.7	20.9071
3	1	13485	8.96311		2	5	35277.2	23.4478
3	2	17683.8	11.7539		3	1	46940.3	31.1999
3	3	20012.9	13.302		3	2	46929.4	31.1927
3	4	19510.6	12.9682		3	3	50237.9	33.3918
4	1	14903.7	9.9061		3	4	53245.4	35.3908
4	2	18948.7	12.5947		4	1	35497.2	23.594
4	3	17861.7	11.8722		4	2	39775	26.4374
4	4	19357.4	12.8663		4	3	29146.9	19.3731
					4	4	28766.9	19.1206
OPL
control					IlkiECKO
mouse ID	Population ID	vascular area	% of vascular area		mouse ID	Population ID	vascular area	% of vascular area
1	1	44132.1	29.3334		1	1	0
1	2	41280	27.4377		1	2	0
1	3	34684.6	23.0539		1	3	0
1	4	36612.1	24.3351		1	4	0
2	1	35435.3	23.5529		2	1	0
2	2	39270.8	26.1023		2	2	0
2	3	32904.2	21.8705		2	3	0
2	4	31264.5	20.7807		2	4	0
3	1	43736.1	29.0702		3	1	0
3	2	42713.4	28.3904		3	2	0
3	3	39587.2	26.3125		3	3	0
3	4	38286.4	25.4479		3	4	0
4	1	44701.4	29.7118		4	1	0
4	2	43468.8	28.8925		4	2	0
4	3	42177.6	28.0343		4	3	0
4	4	43473.5	28.8957		4	4	0
Capillary vessel diameter
	Control				ILKiECKO
mouse ID	Control1	Control2	Control3		ILKiECKO1	ILKiECKO2	ILKiECKO3
	4.85	5.68	6.47		7.99	11.19	16.18
	8.81	6.11	5.28		6.3	13.45	11.37
	6.82	4.32	5.1		6.11	7.55	10.2
	7.99	6.11	5.79		8.98	5.32	11.77
	5.99	4.08	3.26		9.38	8.87	10.72
	6.83	5.99	4.98		7.96	10.53	10
	5.99	3.59	5.93		8.51	12.55	9.25
	6.21	5.36	7.52		9.29	11.98	7.67
	7.96	3.41	8.81		11.04	9.47	9.17
	5.05	3.43	5.63		6.7	11.01	6.95
	4.23	3.9	8.04		4.23	14.5	5.36
	6.71	5.15	7.88		9.11	10	8.74
	4.43	5.63	4.56		9	16.27	7.05
	3.57	6.83	6.11		8.16	19	8.1
	3.9	4.08	6.48		10.57	12.61	10.55
	6.3	4.03	4.56		9.87	5.38	7.88
	6.48	4.62	6.44		6.96	10.23	7.19
	5.15	5.93	6.95		7.52	10.98	7.62
	6.12	3.95	5.08		9.66	9.49	4.92
	8.51	3.49	4.56		7.81	7.77	9.36
	2.96	4.32	3.26		10.01	5.46	9.1
	6.7	6.91	4.08		6.3	9.83	4.94
	5.42	3.81	4.03		7.35	9.71	8.88
	3.05	4.56	3.05		9.16	7.8	7.2
	4.85	5.68	5.73		7.73	11.37	7.66
	4.94	6.71	4.32		7.24	8.47	6.96
	6.11	3.21	5.46		5.88	9	7.77
	4.69	5.68	4.62		7.35	7.44	9.91
	9.91	3.81	4.98		9.12	6.86	8.83
	6.21	5.36	7.81		10.23	11.04	9.16
	8.74	3.81	4.18		6.63	9.16	12.13
	4.32	7.62	4.62		9.38	10.16	10.26
	5.63	4.1	5.15		9.85	9.12	7.81
	3.21	5.26	6.17		10.98	10.61	4.79
	6.52	4.29	6.17		10.61	10.23	6.74
	6.17	6.74	7.67		7.29	7.35	11.7
	4.56	7.05	11.55		6.78	10.48	12.64
	2.88	6.52	5.99		5.78	6.83	14.78
	5.42	5.05	4.17		9.48	7.08	10.45
	4.18	7.99	4.56		5.69	9.96	8.65
	5.15	6.07	5.46		9.94	12.59	9.88
	4.92	9.66	4.03		7.61	5.52	12.82
	5.89	4.85	8.34		9.83	5.26	3.9
	6.52	5.46	5.38		7.24	9.22	7.88
	5.59	7.91	5.79		5.15	12.06	12.73
	5.32	5.88	3.9		8.71	9.5	14.06
	5.28	5.52	5.78		9.71	5.63	11.01
	6.11	5.05	4.03		9.56	7.77	6.11
	4.08	2.68	6.21		8.34	10.19	8.18
	5.32	3.86	6.21		10.57	8.84	8.79
	7.15	5.89	5.79		9	8.84	15.02
	6.11	5.73	3.24		14.82	8.55	4.58
	5.99	3.81	2.73		31.42	7.88	15.27
	5.15	5.15	5.73		11.3	8.05	9.47
	4.61	5.05	5.73		13.52	5.88	6.78
	3.24	4.79	5.42		9.54	5.77	6.83
	5.89	6.48	5.93		15.42	5.15	8.1
	4.94	5.99	6.91		10.11	5.79	6.54
	4.43	5.73	6.35		14.2	6.98	8.18
	3.43	4.1	5.89		16.31	7.12	10.57
	4.58	8.04	2.73		15.23	14.02	5.99
	5.42	2.96	3.59		11.04	9.78	6.98
	3.57	7.88	5.38		11.35	6.74	9.15
	8.41	5.36	3.95		10.71	6.86	5.1
	4.94	4.92	5.05		5.26	5.79	8.27
	5.26	3.49	4.56		6.96	6.12	5.63
	3.86	5.99	4.94		7.77	7.24	6.71
	4.92	6.95	6.17		6.71	5.69	4.32
	7.66	3.24	5.89		6.44	4.32	6.17
	4.92	3.75	6.44		8.18	3.49	7.15
	6.95	2.96	4.58		5.69	5.88	6.45
	5.99	5.38	4.56		8.98	9.38	5.46
	6.17	6.21			8.72	5.93	5.46
	9.1	6.44			6.11	6.96	7.91
	5.42	6.44			7.32	8.41	6.45
	5.38	3.95			8.31	8.51	6.21
	3.59	6.45			11.84	8.19	5.93
	4.56	5.99			8.64	10.3	7.35
	4.32	5.38			9.91	10.77	6.48
	4.18	4.32			11.52	8.64	8.64
	5.42	8.34			7.32	8.32	7.73
	6.17	5.38			5.78	13.64	5.36
	5.99	5.79			8.1	13.34	5.99
	4.23	4.58			7.29	11.14	3.86
	5.15	6.98			11.62	11.84	2.14
	6.11	8.04			10.5	11.89	4.58
	4.43	5.46			9.68	8.51	4.17
	4.62	4.82			12.33	13.18	5.42
	7.95	6.17			6.74	5.92	4.98
	4.32	7.62			8.27	5.63	8.37
	4.98	3.81			7.81	8.64	7.29
	5.3	8.59			7.67	6.21	6.62
	5.92	5.92			10.93	5.99	6.98
	4.03	3.24			10	6.62	3.73
	5.92	6.47			5.68	7.44	7.67
	6.25	5.78			4.58	8.79	6.54
	5.05	5.42			10.99	4.94	5.63
	4.43	8.11			10.3	7.35	6.83
	4.61	6.98			8.94	6.47	4.82
	7.46	6.07			11.56	5.59	4.92
	6.78	3.43			12.7	5.59	5.1
	5.1	4.32			10.06	6.06	9.86
	6.48	3.57			9.56	7.81	8.98
	5.69	4.61			9.66	7.19	4.56
	9.5	2.65			8.72	8.55	6.17
	3.79	1.93			8.33	9.83	7.96
	5.42	4.43			10.71	9.96	8.13
	5.78	4.94			10.98	7.12	6.86
	5.63	3.05			7.5	5.15	6.11
	5.36	6.06			10.23	3.95	7.81
	6.12	4.32			9.11	13.19	8.59
	5.52	2.88			8.71	7.81	5.78
	4.23	3.41			7.99	8.74	7.59
	5.42	2.4			9.09	10.09	8.31
	4.42	2.43			6.83	9.11	9.47
	3.73	4.79			5.38	9	7.91
	2.65	2.4			7.21	8.16	9.96
	3.95	3.41			4.69	7.8	7.67
	4.43	3.03			6.43	8.34	7.96
	7.12	6.06			10.63	9.37	10.29
	5.26	4.58			7.24	14.06	8.79
	6.43	5.42			7.81	14.23	8.32
	4.69	6.63			6.83	14.4	6.43
	6.45	5.73			9.83	12.55	7.99
	3.05	6.11			6.06	5.63
	5.3	6.48			6.63	9.15
	4.23	5.78			6.83	8.31
		6.63			6.78	7.61
		5.59			7.21	9.1
		5.68			8.34	11.19
		6.98			4.58	7.99
		2.68			8.74	7.59
		5.15			7.8	7.67
		10.85			6.17	8.11
		3.59			9.5	7.19
		4.18			8.92	11.7
		6.07			8.1	7.46
		6.74			12.13	6.74
		3.21			8.18	7.29
		5.99			6.62	8.92
		6.95			7.91	8.88
		7.52			6.21	8.04
		5.63			9.41	7.29
		7.12			8.55	7.88
					6.07	14.71
					10.69	11.14
					9	10.55
					10.06	11.25
					7.61	8.04
					8.04	7.61
					11.75	13.97
					7.96	8.04
					10.5
					7.66
					7.58
					12.2
					7.96
					8.34
					0

## Sheet: Fig 3A
Body weight
control	IlkiECKO
6.46	3.64
6.22	4.45
5.13	4.23
4.97	3.26
4.95	2.96
4.85	3.52
5.19	3.61
5.71	3.69
5.38	3.35
8.17	3.79
8.9	3.67
	3.84
	4.42
	4.25
	4.63
	4.15

## Sheet: Fig 4C
EC area ratio(NFL/OPL)
NFL
control					ParvaiECKO
mouse ID	Population ID	NFL	OPL		mouse ID	Population ID	NFL	OPL
1	1	9896	16127		1	1	23959	24692
1	2	13241	14350		1	2	12649	14146
1	3	9066	16139		1	3	13060	12138
1	4	10282	15804		1	4	11190	16113
2	1	12226	20607		2	1	15655	11222
2	2	10223	19968		2	2	11465	11786
2	3	10466	18714		2	3	17036	9186
2	4	12079	14860		2	4	19523	16803
3	1	11373	14295		3	1	12360	11927
3	2	12928	16569		3	2	15137	16988
3	3	14853	17640		3	3	15071	10999
3	4	11819	16455		3	4	22753	9686
4	1	12255	16061		4	1	24728	26444
4	2	13074	20424		4	2	14121	7656
4	3	11785	18835		4	3	13372	17906
4	4	13029	17115
5	1	12918	18801
5	2	19177	22022
5	3	11615	22647

## Sheet: Fig 5D
vascular parameter of IlkiECKO/+ at P17
field size: 150449.9541
Percent of EC area coverage
NFL
control					IlkiECKO/+
mouse ID	Population ID	vascular area	% of vascular area		mouse ID	Population ID	vascular area	% of vascular area
1	1	26585	17.6703		1	1	25464.7	16.9257
1	2	23768.2	15.7981		1	2	21324.6	14.1739
1	3	26916.5	17.8906		1	3	24910.6	16.5574
1	4	20532.7	13.6476		2	1	25363.1	16.8582
1	5	24568.3	16.3299		2	2	19745.3	13.1242
2	1	27588.2	18.3372		2	3	22488.5	14.9475
2	2	21906.6	14.5607		3	1	29230.1	19.4284
2	3	20698.3	13.7576		3	2	28179.2	18.73
2	4	17867	11.8757		3	3	31720.5	21.0837
3	1	20973.7	13.9406		3	4	24380.9	16.2053
3	2	23311.5	15.4945
3	3	31769.5	21.1164
3	4	21354.6	14.1938
OPL
control					IlkiECKO
mouse ID	Population ID	vascular area	% of vascular area		mouse ID	Population ID	vascular area	% of vascular area
1	1	55436.5	36.8471		1	1	37982.7	25.246
1	2	48978.7	32.5548		1	2	35604.8	23.6655
1	3	48608.4	32.3087		1	3	36958.9	24.5656
1	4	46662.1	31.015		2	1	42565.6	28.2922
1	5	52655.1	34.9984		2	2	44070.7	29.2926
2	1	42669.9	28.3615		2	3	36918.2	24.5385
2	2	48105.1	31.9741		2	4	54494.9	36.2213
2	3	41842.1	27.8113		3	1	38966.1	25.8997
2	4	47670.6	31.6854		3	2	35251.5	23.4307
3	1	42982.7	28.5694		3	3	33831.6	22.487
3	2	44716.9	29.7221		3	4	35942.7	23.8901
3	3	40088.2	26.6456
3	4	47163.5	31.3483
Branch point per field
field size: 150449.9541
NFL
control					IlkiECKO
mouse ID	Population ID	branch point			mouse ID	Population ID	branch point
1	1	26			1	1	41
1	2	40			1	2	59
1	3	113			1	3	80
1	4	30			1	4	32
2	1	40			2	1	44
2	2	25			2	2	31
2	3	30			2	3	42
2	4	25			3	1	25
3	1	51			3	2	27
3	2	52			3	3	48
3	3	33
3	4	37
3	5	24
field size: 150449.9541
OPL
control					IlkiECKO
mouse ID	Population ID	branch point			mouse ID	Population ID	branch point
1	1	171			1	1	112
1	2	144			1	2	118
1	3	143			1	3	106
1	4	188			1	4	117
2	1	205			2	1	171
2	2	224			2	2	185
2	3	140			2	3	124
2	4	198			2	4	212
3	1	243			3	1	120
3	2	229			3	2	119
3	3	219			3	3	145
3	4	174
3	5	212
Vertical sprouts
field size: 150449.9541
control					IlkiECKO
mouse ID	Population ID	sprouts			mouse ID	Population ID	sprouts
1	1	47			1	1	28
1	2	58			1	2	36
1	3	46			1	3	39
1	4	60			1	4	33
2	1	76			2	1	44
2	2	67			2	2	41
2	3	48			2	3	39
2	4	73			2	4	43
3	1	49			3	1	28
3	2	39			3	2	46
3	3	52			3	3	38
3	4	47
3	5	46

## Sheet: Fig 7E
GAPDH						AXIN2
siRNA	hNorrin	Ct	Fold for min	average		siRNA	hNorrin	Ct	Fold for min	normalize to GAPDH	normalize to control siRNA and nontreated group
control siRNA	-	20.2597	3.35885	3.28509		control siRNA	-	34.194	4.86475	1.48086	1.1837	1	0.120757
control siRNA	-	20.3245	3.21133			control siRNA	-	34.598	3.67639	1.11911	0.894541
control siRNA	-	19.4038	6.07943	5.93473		control siRNA	-	33.5677	7.50888	1.26524	1.01135
control siRNA	-	19.4741	5.79003			control siRNA	-	33.7615	6.56501	1.1062	0.884221
control siRNA	-	20.3153	3.23196	3.35216		control siRNA	-	34.2742	4.60162	1.37273	1.09727
control siRNA	-	20.2118	3.47237			control siRNA	-	34.5145	3.89566	1.16213	0.928929
control siRNA	+	19.7884	4.65666	4.28958		control siRNA	+	33.7819	6.47281	1.50896	1.20616	1.54308	0.197584
control siRNA	+	20.0359	3.92249			control siRNA	+	33.5711	7.49122	1.74638	1.39593
control siRNA	+	19.9919	4.04405	4.08224		control siRNA	+	33.4006	8.4311	2.06531	1.65086
control siRNA	+	19.9649	4.12044			control siRNA	+	33.41	8.37637	2.0519	1.64015
control siRNA	+	20.53	2.78504	2.72831		control siRNA	+	33.9555	5.73918	2.10357	1.68144
control siRNA	+	20.59	2.67159			control siRNA	+	33.9533	5.74775	2.10671	1.68396
siRNA for ILK	+	19.8193	4.55785	4.72981		siRNA for ILK	+	33.804	6.37449	1.34773	1.07728	0.926356	0.120037
siRNA for ILK	+	19.7144	4.90176			siRNA for ILK	+	33.9236	5.86727	1.24049	0.99156
siRNA for ILK	+	22.0077	1	1.04176		siRNA for ILK	+	36.4763	1	0.959911	0.767286
siRNA for ILK	+	21.892	1.08353			siRNA for ILK	+	36.42	1.03981	0.998129	0.797835
siRNA for ILK	+	19.4741	5.79033	5.80861		siRNA for ILK	+	33.6442	7.12143	1.22601	0.97999
siRNA for ILK	+	19.465	5.82688			siRNA for ILK	+	33.6979	6.86124	1.18122	0.944184
siRNA for ILK	+	20.05	3.88441	3.84444		siRNA for ILK	+	33.6359	7.1622	1.863	1.48915	1.20548	0.222334
siRNA for ILK	+	20.08	3.80447			siRNA for ILK	+	33.68	6.94669	1.80694	1.44434
siRNA for ILK	+	20.0087	3.99712	4.00811		siRNA for ILK	+	34.1819	4.90569	1.22394	0.978333
siRNA for ILK	+	20.0008	4.0191			siRNA for ILK	+	34.19	4.87812	1.21706	0.972835
siRNA for ILK	+	19.8803	4.36933	4.48087		siRNA for ILK	+	33.72	6.75673	1.50791	1.20531
siRNA for ILK	+	19.8084	4.59242			siRNA for ILK	+	33.7967	6.40688	1.42983	1.1429
siRNA for ILK	+	18.1721	14.277	14.2945		siRNA for ILK	+	32.3644	17.2906	1.2096	0.966871	0.820435	0.0942441
siRNA for ILK	+	18.1685	14.312			siRNA for ILK	+	32.4811	15.947	1.11561	0.891739
siRNA for ILK	+	18.1807	14.1917	14.5938		siRNA for ILK	+	32.5575	15.1247	1.03638	0.828406
siRNA for ILK	+	18.1012	14.9959			siRNA for ILK	+	32.678	13.9122	0.953293	0.761996
siRNA for ILK	+	17.5659	21.7329	21.0112		siRNA for ILK	+	32.1729	19.7454	0.939755	0.751175
siRNA for ILK	+	17.665	20.2896			siRNA for ILK	+	32.2292	18.9896	0.903784	0.722422
siRNA for ILK	+	18.3778	12.3797	12.3526		siRNA for ILK	+	32.6616	14.0721	1.1392	0.9106	0.729549	0.115126
siRNA for ILK	+	18.3841	12.3255			siRNA for ILK	+	32.9386	11.6136	0.940175	0.75151
siRNA for ILK	+	18.186	14.1396	14.4365		siRNA for ILK	+	32.6386	14.2981	0.990415	0.791669
siRNA for ILK	+	18.1267	14.7334			siRNA for ILK	+	32.8183	12.6237	0.874432	0.69896
siRNA for ILK	+	19.4766	5.78001	5.81293		siRNA for ILK	+	34.3667	4.3158	0.742449	0.593462
siRNA for ILK	+	19.4603	5.84586			siRNA for ILK	+	34.278	4.58945	0.789525	0.631091
siRNA for ILK	+	17.7059	19.7227	22.2329		siRNA for ILK	+	31.69	27.5951	1.24118	0.992114	0.963414	0.102443
siRNA for ILK	+	17.3787	24.7432			siRNA for ILK	+	31.7026	27.3556	1.23041	0.983503
siRNA for ILK	+	18.0687	15.338	14.9433		siRNA for ILK	+	32.3878	17.0128	1.13849	0.910027
siRNA for ILK	+	18.1449	14.5486			siRNA for ILK	+	32.5618	15.0793	1.0091	0.806603
siRNA for ILK	+	18.2716	13.3249	14.1014		siRNA for ILK	+	32.3783	17.1248	1.2144	0.970705
siRNA for ILK	+	18.1126	14.878			siRNA for ILK	+	32.1751	19.715	1.39809	1.11753
		min	22.0077					min	36.4763	average of control siRNA and non treated group	1.25105

## Sheet: Supplementary Fig 4B
vascular parameter of ILK+/- P6
Body weight
Control	Ilk+/-
3.4	3.27
3.33	3.54
3.41	3.47
3.31	3.3
3.7	3.47
Endothelial area coverage
control								Ilk+/-
mouse ID	Population ID	Total area	Total vascular area	Endothelial area coverage				mouse ID	Population ID	Total area	Total vascular area	Endothelial area coverage
1	1	2900	2267	0.781724				1	1	3047	2300	0.754841
1	2	3168	2434	0.768308				1	2	2911	2039	0.700447
1	3	3195	2249	0.703912				1	3	3257	2576	0.790912
1	4	3249	2526	0.77747				1	4	3005	2358	0.784692
2	1	3020	2155	0.713576				2	1	3148	2153	0.683926
2	2	3096	2259	0.729651				2	2	3120	2331	0.747115
2	3	2827	2639	0.933498				2	3	3098	2212	0.714009
3	1	3165	2439	0.770616				2	4	3079	2521	0.818772
3	2	3294	2478	0.752277				3	1	3221	2419	0.751009
3	3	3045	2253	0.739901				3	2	3278	2278	0.694936
3	4	3042	2603	0.855687				3	3	3192	2312	0.724311
4	1	3658	2918	0.797704				3	4	3075	2469	0.802927
4	2	3322	2805	0.844371				4	1	3371	2776	0.823495
4	3	3294	2566	0.778992				4	2	3040	2545	0.837171
5	1	3222	2545	0.789882				4	3	3240	2558	0.789506
5	2	3189	2633	0.825651				4	4	3241	2147	0.66245
5	3	3005	2127	0.70782				5	1	3132	2549	0.813857
5	4	3173	2474	0.779704				5	2	3175	2711	0.853858
6	1	3156	2093	0.663181				5	3	3134	2893	0.923101
6	2	3076	2384	0.775033				5	4	3166	2645	0.835439
6	3	2947	2285	0.775365				6	1	2957	2719	0.919513
6	4	3332	2483	0.745198				6	2	3157	2650	0.839404
7	1	3209	2109	0.657214				6	3	3056	2599	0.850458
7	2	2923	2383	0.815258				7	1	3401	2730	0.802705
7	3	3271	2535	0.774992				7	2	3024	2507	0.829034
7	4	3179	2147	0.67537				7	3	3183	2595	0.815269
8	1	3183	2142	0.67295				7	4	3165	1971	0.622749
8	2	3097	2074	0.66968				8	1	3353	2033	0.606323
8	3	3260	2448	0.75092				8	2	3242	2253	0.694941
8	4	2974	2358	0.792872				8	3	3349	2396	0.715437
								8	4	2994	2154	0.719439
								9	1	3260	2414	0.740491
								9	2	3006	2456	0.817033
								9	3	3236	2308	0.713226
vascular density
control								Ilk+/-
mouse ID	Population ID	Total area	Total vascular area					mouse ID	Population ID	Total area	Total vascular area	Endothelial area coverage
1	1	287043	112727					1	1	313724	103900
1	2	146784	45615					1	2	118430	35379
1	3	112908	42230					1	3	118430	38720
1	4	89899	27034					1	4	120880	38308
2	1	81440	24391					2	1	93114	28961
2	2	115998	32597					2	2	119638	30380
2	3	271544	111488					2	3	132224	30690
2	4	88830	28749					2	4	97485	29303
3	1	124608	30434					3	1	118430	30268
3	2	140072	33745					3	2	104242	27388
3	3	133522	29682					3	3	167652	36455
3	4	119488	27394					3	4	130940	26851
4	1	163520	30182					4	1	182512	40678
4	2	144073	30880					4	2	141398	36156
4	3	220628	43374					4	3	305852	96640
5	1	133522	25598					4	4	86556	22379
5	2	119488	25348					5	1	132224	23941
5	3	101780	25495					5	2	142732	32226
5	4	159274	29675					5	3	156264	38794
6	1	132028	25832					5	4	134809	33143
6	2	133522	22967					6	1	120700	34945
6	3	89728	16851					6	2	129496	35624
6	4	111214	25239					6	3	123585	32434
7	1	92028	20009					7	1	120880	34022
7	2	129664	52192					7	2	144073	42472
7	3	157845	52630					7	3	90842	33396
7	4	88830	32428					7	4	122103	34655
8	1	81594	29778					8	1	107556	24355
8	2	108877	35564					8	2	107740	27068
8	3	119638	35658					8	3	114800	24972
8	4	115998	31666					8	4	91860	18829
								9	1	107556	17831
								9	2	132224	25095
								9	3	125676	30966

## Sheet: Supplementary Fig 4D
vascular parameter of ILK+/- P14
Branch point per field
field size: 150449.9541
NFL
control					Ilk+/-
mouse ID	Population ID	branch point			mouse ID	Population ID	branch point
1	1	141			1	1	122
1	2	125			1	2	114
1	3	159			1	3	114
1	4	142			1	4	127
2	1	127			1	5	126
2	2	113			2	1	120
2	3	161			2	2	114
2	4	144			2	3	116
3	1	128			2	4	96
3	2	140			3	1	92
3	3	150			3	2	97
4	1	160			3	3	111
4	2	145			3	4	119
4	3	183			4	1	106
4	4	133			4	2	120
					4	3	109
					4	4	120
Percent of EC area coverage
NFL
control					Ilk+/-
mouse ID	Population ID	vascular area	total area	% of area	mouse ID	Population ID	vascular area	total area	% of area
1	1	31146	133590	0.233146	1	1	34793	145923	0.238434
1	2	31398	138380	0.226897	1	2	30899	104232	0.296444
1	3	30290	134608	0.225024	1	3	26049	106420	0.244775
1	4	54075	276672	0.195448	1	4	28380	108438	0.261716
2	1	31138	149370	0.208462	2	1	83780	316310	0.264867
2	2	30129	142128	0.211985	2	2	28044	110670	0.253402
2	3	26474	143262	0.184794	2	3	88297	355496	0.248377
2	4	25715	143632	0.179034	2	4	80318	371408	0.216253
3	1	23687	145157	0.163182	3	1	102121	391448	0.26088
3	2	31476	114920	0.273895	3	2	23004	105860	0.217306
3	3	33450	1244942	0.0268687	3	3	27496	102315	0.268739
3	4	30619	111870	0.273702	4	1	92114	354632	0.259745
4	1	28510	118287	0.241024	4	2	93799	361619	0.259386
4	2	29729	115575	0.257227	4	3	31778	118140	0.268986
4	3	27474	121410	0.226291	4	4	28714	103416	0.277655
4	4	21691	121380	0.178703
4	5	28391	132860	0.213691
Vertical sprouts
control					Ilk+/-
mouse ID	Population ID	vertical sprouts			mouse ID	Population ID	vertical sprouts
1	1	51			1	1	66
1	2	44			1	2	67
1	3	45			1	3	62
2	1	38			1	4	61
2	2	44			2	1	71
2	3	51			2	2	50
3	1	47			2	3	69
3	2	50			3	1	56
3	3	38			3	2	55
3	4	46			3	3	57
4	1	57			3	4	51
4	2	37			4	1	48
4	3	43			4	2	51
					4	3	56

## Sheet: Supplementary Fig 5A
Densitometry results
p-AKT	WT	L53M	R211C	R317Q
Figure 7A p-AKT	74287.8	23751	10583.1	3155.42
Supplementaryf Figure 8 pAKT#1	22734.1	8639.47	6612	1372.55
Supplementaryf Figure 8 pAKT#2	9095.35	1885.64	1792.35	550.305
β-catenin	WT	L53M	R211C	R317Q
Figure 7A β-catenin	68887.1	27281.8	31210.3	35466.4
Supplementaryf Figure 8 β-catenin#1	21279.9	9951.71	12039.9	11886.8
Supplementaryf Figure 8 β-catenin#2	19464.3	5546.64	4777.28	9029.47

[truncated: 3 more sheets: Supplementary Fig 5B, Supplementary Fig 5C, Supplementary Fig5D]
